# Supplementary material for: Spawning aggregation of white-streaked grouper Epinephelus ongus: spatial distribution and annual variation in the fish density within a spawning ground
Source: PeerJ. 2017 Feb 14;5:e3000. doi: 10.7717/peerj.3000 (PMC5312569; doi:10.7717/peerj.3000)
Supplement: Supplemental Information 4 [file peerj-05-3000-s004.xlsx]

## Sheet: Sheet1
Sub-quadrat No.	Depth	Current Velocity	Branching Acropora	Branching Millepora	Other coral	Tabular coral	Massive coral	Encrusting	Soft coral	Dead branching avropora	Dead tabular acropora	Dead branchin millepora	Coral rubble	Sand	Rocks	E. ongus Density
J4	8.61	19.8857	0.0166674	0.0667161	0.0166674	0.0166674	0	0	0	0.0834301	0	0	0.523599	0.0667161	0.235504	0.15186
J3	7.48	23.3613	0.0166674	0.0333395	0	0.0166674	0	0.0166674	0	0	0	0	0.582364	0.235504	0.133732	0.137363
J2	4.34	27.2709	0.116933	0.0500209	0	0	0.0166674	0.150568	0	0	0	0	0.448188	0.0834301	0.150568	0.123762
J1	5.06	30.8	0	0.0166674	0	0.0333395	0	0.0166674	0.0667161	0	0	0	0.393403	0.0834301	0.411517	29.0583
I4	12.43	19.8857	0.0333395	0	0	0.0166674	0	0.0834301	0	0	0	0	0.218399	0.504458	0.167448	0.403063
I3	11.25	23.3613	0.0166674	0.0166674	0.0333395	0.0333395	0.0834301	0.0166674	0	0.0166674	0	0	0.235504	0.339837	0.218399	0
I2	9.13	27.2709	0.0333395	0.218399	0	0.0500209	0.0333395	0.0166674	0	0.0166674	0.0166674	0	0.235504	0.116933	0.269933	0.259572
I1	8.72	30.8	0.0166674	0.0333395	0	0	0	0.0500209	0	0.201358	0.0166674	0	0.269933	0.269933	0.150568	0.587889
E1	9.21	10.7354	0.100167	0.0834301	0.100167	0	0	0.0667161	0	0.25268	0.0166674	0	0.100167	0.0834301	0.201358	0
E2	9.51	8.9032	0.0667161	0.167448	0.0667161	0.0166674	0	0.0500209	0.0166674	0.218399	0	0	0.201358	0.0333395	0.167448	0
E3	10.54	8.13056	0	0.0166674	0.0834301	0	0	0.100167	0	0.235504	0.0500209	0	0.287268	0.0834301	0.150568	0
E4	10.75	8.56599	0.0166674	0.0834301	0.0166674	0	0	0	0	0.167448	0.0333395	0	0.25268	0.150568	0.287268	0
E5	9.52	9.01348	0.0333395	0.100167	0.0333395	0	0	0	0	0.485518	0	0	0.25268	0	0.116933	0
E6	10.23	9.48119	0	0.0667161	0.0166674	0.0166674	0.0166674	0.0834301	0.0166674	0.100167	0.0667161	0	0.25268	0	0.375424	0
D1	8.98	19.6	0	0.0333395	0.0500209	0	0	0.0166674	0	0.304693	0	0.0166674	0.357571	0.150568	0.0834301	0
D2	7.46	18.3779	0.0166674	0.0834301	0.0166674	0	0	0	0	0.466765	0.0166674	0.0166674	0.357571	0.0166674	0.0333395	0
D3	4.56	17.0736	0.167448	0.0333395	0	0	0	0	0.0333395	0.602455	0	0	0.116933	0.0166674	0.0667161	0
D4	4.14	15.7995	0.485518	0.0333395	0	0	0	0.0166674	0	0.116933	0.0166674	0	0.25268	0.0166674	0.0834301	0.218395
D5	6.14	14.4992	0.322213	0.0500209	0	0	0.0166674	0.0333395	0	0.411517	0.0166674	0	0.100167	0.0333395	0.0333395	0
D6	9.74	13.159	0	0.0166674	0	0	0.0667161	0.100167	0	0.0667161	0.0500209	0.0166674	0.411517	0.0667161	0.218399	0
H6	8.8	20.6151	0.0500209	0	0	0.0500209	0	0.0333395	0	0	0	0	0.235504	0.116933	0.542953	35.7209
H5	6.84	24.3171	0	0	0.0166674	0.0166674	0.0333395	0.0834301	0.0166674	0	0	0	0.218399	0.184376	0.448188	22.6016
H4	7.41	28.6609	0	0	0.0333395	0	0.0667161	0.116933	0	0	0.0166674	0	0.0500209	0.287268	0.448188	58.0499
H3	5.99	28.5359	0.0166674	0	0	0.0166674	0.0166674	0.116933	0.0166674	0.0333395	0	0	0.100167	0.201358	0.504458	39.2823
H2	6.45	23.5444	0	0	0	0.0500209	0.0500209	0.0333395	0	0.0333395	0	0	0.0333395	0.643501	0.201358	3.10954
H1	6.25	17.1462	0	0	0	0.0166674	0	0.201358	0	0	0	0	0.0333395	0.133732	0.664501	50.1949
C3	7.90833	18.2047	0.218399	0.133732	0	0	0	0.0500209	0	0.235504	0	0	0.218399	0.0500209	0.100167	0.182149
C2	10.4417	17.6032	0	0	0	0.0500209	0.0500209	0.287268	0	0.0667161	0	0	0.0333395	0.184376	0.339837	0
C1	9.75833	17.0209	0.0500209	0	0	0.0333395	0.0166674	0.287268	0	0.0834301	0	0	0.322213	0.116933	0.100167	0.275862
B5	12.95	15.9393	0.287268	0	0.0166674	0.0166674	0	0.100167	0.0333395	0.0834301	0.0333395	0	0.100167	0.116933	0.218399	2.78481
B4	15.09	15.2889	0	0	0.0166674	0.0166674	0.0333395	0.269933	0	0	0	0	0.0667161	0.100167	0.523599	1.48649
B3	14.08	14.7	0.0166674	0	0	0	0	0.0667161	0	0.0333395	0.0166674	0	0.0667161	0.429775	0.393403	0.310078
B2	15.31	13.9632	0.0166674	0	0	0.0333395	0.0166674	0.0333395	0	0	0	0	0.0333395	0.235504	0.685853	0.222469
B1	12.22	14.2115	0.0667161	0	0.0166674	0.0500209	0.0166674	0.0166674	0	0.0333395	0	0	0.201358	0.393403	0.218399	0.838926
A6	10.98	12.5425	0.0500209	0.116933	0	0.0333395	0.0166674	0.0333395	0	0.0834301	0.0333395	0	0.375424	0.116933	0.150568	0.862069
A5	12.36	11.665	0.0500209	0	0.0166674	0	0	0.0333395	0	0.0667161	0.0166674	0	0.304693	0.167448	0.357571	0.705467
A4	10.01	10.8509	0.0500209	0	0.0333395	0	0	0.0333395	0	0.116933	0	0	0.542953	0.0834301	0.167448	0.201207
A3	9.93	9.88772	0.602455	0.0333395	0.0166674	0	0	0	0	0.100167	0	0	0.25268	0.0333395	0	0
A2	8.52	8.64257	0.752318	0	0.0166674	0.0333395	0	0	0.0166674	0.0166674	0.0166674	0	0.167448	0	0.0500209	0
A1	9.31	7.48503	0.357571	0	0	0.0166674	0.0166674	0	0	0.0834301	0.0834301	0	0.287268	0.0667161	0.100167	0
F1	6	11.1533	0.466765	0.0667161	0.0166674	0.0333395	0	0	0.0166674	0.0166674	0	0	0.235504	0.0834301	0.0834301	0
F2	3.95	10.451	0.269933	0	0.0166674	0.0500209	0	0	0	0.0333395	0.0500209	0	0.562536	0.0166674	0.0333395	0
F3	8.85	9.77573	0.375424	0.0166674	0.0166674	0	0	0.0166674	0	0.0166674	0.0333395	0	0.235504	0.25268	0.0500209	0.795229
F4	7.19	9.13832	0.357571	0.0166674	0	0.0166674	0	0	0	0.116933	0.0333395	0	0.150568	0.201358	0.116933	0
F5	6.64	8.52087	0.287268	0.235504	0.0166674	0.0500209	0	0.0166674	0	0.0500209	0.0166674	0	0.218399	0.100167	0.0166674	0
F6	10.34	7.95077	0.218399	0.0834301	0.0166674	0.0333395	0.0166674	0.0333395	0	0.0500209	0.0333395	0	0.167448	0.201358	0.150568	0.615385
G1	9.14	6.32219	0.100167	0.0667161	0	0.0667161	0	0	0.0500209	0.0667161	0.0166674	0	0.0500209	0.448188	0.150568	0.185529
G2	9.04	6.08527	0.184376	0.116933	0.0166674	0.0834301	0	0.0667161	0.0166674	0.133732	0.0333395	0	0.167448	0.0500209	0.133732	0
G3	10.25	5.82558	0.235504	0	0.0166674	0.0333395	0	0.0500209	0	0.0333395	0.0333395	0	0.133732	0.304693	0.167448	0
G4	11.11	5.55797	0.167448	0.116933	0.0166674	0.0166674	0	0.0667161	0	0.0333395	0.0166674	0	0.150568	0.287268	0.133732	0
G5	10.28	5.29654	0.116933	0.184376	0.0333395	0.0333395	0	0.0500209	0	0.201358	0.0333395	0	0.218399	0.0333395	0.100167	0
G6	10.37	5.02645	0.218399	0.0333395	0	0.0500209	0	0.0834301	0	0.235504	0.0166674	0	0.116933	0.116933	0.133732	0.144509
