# Supplementary material for: Spawning aggregation of white-streaked grouper Epinephelus ongus: spatial distribution and annual variation in the fish density within a spawning ground
Source: PeerJ. 2017 Feb 14;5:e3000. doi: 10.7717/peerj.3000 (PMC5312569; doi:10.7717/peerj.3000)
Supplement: Supplemental Information 5 [file peerj-05-3000-s005.xlsx]

## Sheet: Sheet1
	May 2011	May 2012	May 2013	May 2014	May 2015
3 days before LQM	719	229	14	63	137
2 days before LQM	1157	476	51	188	512
1 day before LQM	1135	747	86	362	579
LQM	679	841	110	514
1 day after LQM	160	530	194	544	228
2 days after LQM		124	192	196	32
3 days after LQM		30	142	36
LQM: last-quarter moon
