# Supplementary material for: Spawning aggregation of white-streaked grouper Epinephelus ongus: spatial distribution and annual variation in the fish density within a spawning ground
Source: PeerJ. 2017 Feb 14;5:e3000. doi: 10.7717/peerj.3000 (PMC5312569; doi:10.7717/peerj.3000)
Supplement: Supplemental Information 7 [file peerj-05-3000-s007.xlsx]

## Sheet: Sheet1
May 2012	Male	Female	Male SE	Female SE
4 days before	8.8	0.2	2.05913	0.2
3 days before	14.4	0.8	2.08806	0.583095
2 days before	23.4	8	4.7392	3.97492
1 day befor	29.8	16.2	3.67967	6.56049
Last-quarter	35.8	13.8	5.32353	5.09313
1 day after	31.8	9	5.05371	3.19374
2 days after	24.2	0.2	5.68683	0.2
3 days after	4.6	0	1.36382	0
4 days after
May 2013	Male	Female	Male SE	Female SE
4 days before	1.6	0	0.6	0
3 days before	2.9	0	0.982627	0
2 days before	7.7	0	1.68028	0
1 day befor	9.8	0.1	1.69837	0.1
Last-quarter	12.9	0.3	1.84662	0.213437
1 day after	15.9	0.4	2.17281	0.163299
2 days after	16.1	1.2	1.64958	0.489898
3 days after	16.5	0.9	1.80893	0.34801
4 days after	8.3	0	0.882547	0
May 2014	Male	Female	Male SE	Female SE
4 days before	1.6	0	0.520683	0
3 days before	3.7	0.5	1.00056	0.223607
2 days before	13.5	1.2	2.33452	0.489898
1 day befor	18.2	5.3	3.12979	1.20231
Last-quarter	19.7	5.3	3.11288	0.869866
1 day after	21.8	6.5	3.01404	1.55813
2 days after	14	0.8	1.0435	0.326599
3 days after	2.5	0.1	0.749074	0.1
4 days after	1.4	0	0.702377	0
May 2015	Male	Female	Male SE	Female SE
4 days before	4.6	0.1	0.653197	0.1
3 days before	7.1	0.1	0.948098	0.1
2 days before	19.1	7.7	3.53223	2.20126
1 day befor	24.2	9.4	5.59921	2.44586
Last-quarter
1 day after	17.3	0.6	2.3	0.266667
2 days after	2.2	0	0.904311	0
3 days after
4 days after
